# Supplementary material for: Resculpting the binding pocket of APC superfamily LeuT-fold amino acid transporters
Source: Cell Mol Life Sci. 2017 Oct 23;75(5):921–38. doi: 10.1007/s00018-017-2677-8 (PMC5809530; doi:10.1007/s00018-017-2677-8)
Supplement: Supplementary file 1 — Supplementary material 1 (XLSX 14 kb) [file 18_2017_2677_MOESM1_ESM.xlsx]

## Sheet: Table S1
Transport proteins predicted to exhibit the LeuT-fold structure within the APC superfamily
TCDB Family	TCDB Number	SLC Number	Description of transporter
APC (2.A.3)	2.A.3.1.1		PheP of E. coli
APC (2.A.3)	2.A.3.1.2		LysP of E. coli
APC (2.A.3)	2.A.3.1.3		AroP of E. coli
APC (2.A.3)	2.A.3.2.1		PotE of E. coli
APC (2.A.3)	2.A.3.2.2		CadB of E. coli
APC (2.A.3)	2.A.3.2.5		AdiC of E. coli
APC (2.A.3)	2.A.3.3.8	SLC7A2	CAT2 of Homo sapiens
APC (2.A.3)	2.A.3.6.3		ApcT of Methanocaldococcus jannaschii
APC (2.A.3)	2.A.3.7.1		GadC of Lactococcus lactis
APC (2.A.3)	2.A.3.7.2		YcaM of E. coli
APC (2.A.3)	2.A.3.7.3		GadC of E. coli
APC (2.A.3)	2.A.3.7.6		AcaP of Lactococcus lactis
APC (2.A.3)	2.A.3.7.7		AguD of Lactococcus lactis
APC (2.A.3)	2.A.3.8.1	SLC7A5	LAT1 of Rattus norvegicus
APC (2.A.3)	2.A.3.8.5	SLC7A11	xCT of Mus musculus
APC (2.A.3)	2.A.3.8.12		SteT of Bacillus subtilis
APC (2.A.3)	2.A.3.8.19	SLC7A9	b0,+AT of Homo sapiens
APC (2.A.3)	2.A.3.10.2		Gap1 of Saccharomyces cerevisiae
APC (2.A.3)	2.A.3.10.3		Put4 of Saccharomyces cerevisiae
APC (2.A.3)	2.A.3.10.5		Gnp1 of Saccharomyces cerevisiae
APC (2.A.3)	2.A.3.10.8		Tat2 of Saccharomyces cerevisiae
BCCT (2.A.15)	2.A.15.1.1		OpuD of Bacillus subtilis
BCCT (2.A.15)	2.A.15.1.10		BetP of Corynebacterium glutamicum
BCCT (2.A.15)	2.A.15.2.1		CaiT of E. coli
BCCT (2.A.15)	2.A.15.2.2		CaiT of Proteus mirabilis
AAAP (2.A.18)	2.A.18.1.1		Aux-1 of Arabidopsis thaliana
AAAP (2.A.18)	2.A.18.2.1		AAP1 of Arabidopsis thaliana
AAAP (2.A.18)	2.A.18.2.4		AAP6 of Arabidopsis thaliana
AAAP (2.A.18)	2.A.18.2.5		AAP8 of Arabidopsis thaliana
AAAP (2.A.18)	2.A.18.3.2		ProT1 of Lycopersicon esculentum
AAAP (2.A.18)	2.A.18.4.1		AAP1 of Neurospora crassa
AAAP (2.A.18)	2.A.18.4.2		PcMtr of Penicillium chrysogenum
AAAP (2.A.18)	2.A.18.5.1		UNC-47 of Caenorhabditis elegans
AAAP (2.A.18)	2.A.18.5.3	SLC32A1	VGAT of Mus musculus
AAAP (2.A.18)	2.A.18.6.6		AVT6 of Saccharomyces cerevisiae
AAAP (2.A.18)	2.A.18.6.8	SLC38A5	SNAT5 of Rattus norvegicus
AAAP (2.A.18)	2.A.18.6.10		Avt5 of Saccharomyces cerevisiae
AAAP (2.A.18)	2.A.18.6.14	SLC38A1	SNAT1 of Homo sapiens
AAAP (2.A.18)	2.A.18.6.15	SLC38A5	SNAT5 of Homo sapiens
AAAP (2.A.18)	2.A.18.7.4		AAP24 of Leishmania infantum
AAAP (2.A.18)	2.A.18.8.1	SLC36A1	PAT1 of Mus musculus
AAAP (2.A.18)	2.A.18.8.2	SLC36A2	PAT2 of Mus musculus
AAAP (2.A.18)	2.A.18.8.3		Path of Drosophila melanogaster
AAAP (2.A.18)	2.A.18.8.4	SLC36A3	PAT3 of Homo sapiens
AAAP (2.A.18)	2.A.18.8.5	SLC36A4	PAT4 of Homo sapiens
AAAP (2.A.18)	2.A.18.9.1	SLC38A9	SLC38A9 of Homo sapiens
SSS (2.A.21)	2.A.21.1.1		PanF of E. coli
SSS (2.A.21)	2.A.21.2.1		PutP of E. coli
SSS (2.A.21)	2.A.21.2.4		PutP of Bacillus subtilis
SSS (2.A.21)	2.A.21.3.1	SLC5A1	SGLT1 of Homo sapiens
SSS (2.A.21)	2.A.21.3.2		SglS (vSGLT) of Vibrio parahaemolyticus
SSS (2.A.21)	2.A.21.4.1		MctP of Rhizobium leguminosarum
SSS (2.A.21)	2.A.21.4.2		YodF of Bacillus subtilis
SSS (2.A.21)	2.A.21.5.1	SLC5A5	NIS of Homo sapiens
SSS (2.A.21)	2.A.21.5.3	SLC5A8	SMCT1 of Homo sapiens
SSS (2.A.21)	2.A.21.5.6	SLC5A12	SMCT2 of Homo sapiens
SSS (2.A.21)	2.A.21.6.1		DUR3 of Saccharomyces cerevisiae
SSS (2.A.21)	2.A.21.6.2		Dur3 of Arabidopsis thaliana
SSS (2.A.21)	2.A.21.6.3		DUR3 of Oryza sativa
SSS (2.A.21)	2.A.21.6.4		Dur31 of Candida albicans
SSS (2.A.21)	2.A.21.6.5		TRP homologue of Neurospora crassa
SSS (2.A.21)	2.A.21.6.6		UreA of Emericella nidulans
SSS (2.A.21)	2.A.21.7.2		ActP of E. coli
SSS (2.A.21)	2.A.21.7.4		ActP1 of Rhodobacter capsulatus
SSS (2.A.21)	2.A.21.8.2	SLC5A7	CHT of Homo sapiens
NSS (2.A.22)	2.A.22.1.1	SLC6A4	SERT of Homo sapiens
NSS (2.A.22)	2.A.22.1.2	SLC6A2	NET of Homo sapiens
NSS (2.A.22)	2.A.22.1.7		dsDAT of Drosophila melanogaster
NSS (2.A.22)	2.A.22.2.3	SLC6A14	ATB0,+ of Homo sapiens
NSS (2.A.22)	2.A.22.2.5		KAAT1 of Manduca sexta
NSS (2.A.22)	2.A.22.2.10	SLC6A5	GlyT2 of Homo sapiens
NSS (2.A.22)	2.A.22.3.2	SLC6A1	GAT1 of Homo sapiens
NSS (2.A.22)	2.A.22.3.11	SLC6A8	CT1 of Homo sapiens
NSS (2.A.22)	2.A.22.4.1		TnaT of Symbiobacterium thermophilum
NSS (2.A.22)	2.A.22.4.2		LeuT of Aquifex aeolicus
NSS (2.A.22)	2.A.22.5.2		Tyt1 of Fusobacterium nucleatum
NSS (2.A.22)	2.A.22.5.3		MhsT of Bacillus halodurans
NSS (2.A.22)	2.A.22.6.1	SLC6A20	SIT1 of Rattus norvegicus
NSS (2.A.22)	2.A.22.6.3	SLC6A19	B0AT1 of Homo sapiens
NSS (2.A.22)	2.A.22.6.7	SLC6A15	B0AT2 of Homo sapiens
AGCS (2.A.25)	2.A.25.1.3		AgcS of Methanococcus maripaludis
AGCS (2.A.25)	2.A.25.1.5		AlsT of Bacillus subtilis
AGCS (2.A.25)	2.A.25.1.9		AgcS of Pseudomonas aeruginosa
AGCS (2.A.25)	2.A.25.1.10		YaaJ of E. coli
LIVCS (2.A.26)	2.A.26.1.4		BrnQ of Chlamydia trachomatis
LIVCS (2.A.26)	2.A.26.1.9		BrnQ of Lactococcus lactis
LIVCS (2.A.26)	2.A.26.1.10		BrnQ of E. coli
CCC (2.A.30)	2.A.30.1.2	SLC12A1	NKCC2 of Homo sapiens
CCC (2.A.30)	2.A.30.3.1	SLC12A2	NKCC1 of Homo sapiens
CCC (2.A.30)	2.A.30.4.2	SLC12A3	NCC of Homo sapiens
CCC (2.A.30)	2.A.30.5.2	SLC12A5	KCC2 of Rattus norvegicus
CCC (2.A.30)	2.A.30.5.4	SLC12A7	KCC4 of Homo sapiens
CCC (2.A.30)	2.A.30.6.1		Axi4 of Nicotiana tabacum
NCS1 (2.A.39)	2.A.39.1.1		CodB of E. coli
NCS1 (2.A.39)	2.A.39.1.2		CytX of Pseudomonas putida
NCS1 (2.A.39)	2.A.39.1.3		CytX of Neisseria meningitidis
NCS1 (2.A.39)	2.A.39.1.5		yxlA of Bacillus subtilis
NCS1 (2.A.39)	2.A.39.2.1		Fcy2 of Saccharomyces cerevisiae
NCS1 (2.A.39)	2.A.39.2.2		Tpn1 of Saccharomyces cerevisiae
NCS1 (2.A.39)	2.A.39.2.3		Fcy21 of Candida albicans
NCS1 (2.A.39)	2.A.39.2.4		FcyB of Aspergillus nidulans
NCS1 (2.A.39)	2.A.39.3.3		Fui1 of Saccharomyces cerevisiae
NCS1 (2.A.39)	2.A.39.3.4		PucI of Bacillus subtilis
NCS1 (2.A.39)	2.A.39.3.5		HyuP of Arthrobacter aurescens
NCS1 (2.A.39)	2.A.39.3.6		Mhp1 of Microbacterium liguefaciens
NCS1 (2.A.39)	2.A.39.3.8		YbbW of Escherichia coli
NCS1 (2.A.39)	2.A.39.3.10		FurD of Emericella nidulans
HAAAP (2.A.42)	2.A.42.1.1		TyrP of E. coli
HAAAP (2.A.42)	2.A.42.1.2		Mtr of E. coli
HAAAP (2.A.42)	2.A.42.1.3		TnaB of E. coli
HAAAP (2.A.42)	2.A.42.1.6		GabP of Corynebacterium glutamicum
HAAAP (2.A.42)	2.A.42.1.7		ArAAAP member of Thermococcus barophilus
Nramp (2.A.55)	2.A.55.1.1		Smf1p of Saccharomyces cerevisiae
Nramp (2.A.55)	2.A.55.1.5		NRAMP of Exophiala pisciphila
Nramp (2.A.55)	2.A.55.2.1	SLC11A2	DMT1 of Homo sapiens
Nramp (2.A.55)	2.A.55.2.3	SLC11A1	NRAMP1 of Homo sapiens
Nramp (2.A.55)	2.A.55.2.4		NRAMP-1 of Arabidopsis thaliana
Nramp (2.A.55)	2.A.55.2.14		NRAMP3 of Noccaea caerulescens
Nramp (2.A.55)	2.A.55.3.1		MntH of E. coli
KUP (2.A.72)	2.A.72.1.1		KUP of E. coli
KUP (2.A.72)	2.A.72.1.2		Kup of Methanosarcina acetivorans
KUP (2.A.72)	2.A.72.2.1		Hak1 of Debaryomyces occidentalis
KUP (2.A.72)	2.A.72.2.2		DhHAK1 of Debaryomyces hansenii
KUP (2.A.72)	2.A.72.3.2		Hak1 of Neurospora crassa
KUP (2.A.72)	2.A.72.3.6		HAKCV of Paramecium bursaria
KUP (2.A.72)	2.A.72.3.9		Hak5 of Arabidopsis thaliana
CstA (2.A.114)	2.A.114.1.1		CstA of E. coli
CstA (2.A.114)	2.A.114.1.3		CstA of Thermococcus kodakaraensis
CstA (2.A.114)	2.A.114.1.8		CstA of Singulisphaera acidiphila
PAAP (2.A.120)	2.A.120.1.5		PP of Pyrococcus horikoshii
PAAP (2.A.120)	2.A.120.1.13		UP of Caldivirga maquilingensis
List of sequences used in Fig. 1 in Edwards N, Anderson CMH, Conlon NJ, Watson AK, Hall RJ, Cheek TR, Embley TM, Thwaites DT (2017)
Resculpting the binding pocket of APC superfamily LeuT-fold amino acid transporters. Cell. Mol. Life Sci.
Examples of transporters with known atomic structures (included in the TCDB) are highlighted in bold.
All information is taken from the Transporter Classification Database (TCDB) at: http://www.tcdb.org/
Saier MH Jr, Tran CV, Barabote RD (2006) TCDB: the Transporter Classification Database for membrane transport
protein analyses and information. Nucleic Acids Res 34(Database issue):D181-D186
